# Supplementary material for: Pharmacological targeting of CSF1R inhibits microglial proliferation and prevents the progression of Alzheimer’s-like pathology
Source: Brain. 2016 Jan 8;139(3):891–907. doi: 10.1093/brain/awv379 (PMC4766375; doi:10.1093/brain/awv379)
Supplement: Supplementary Data [file awv379_supplementary_data.zip]

Archive with 7 entries (7 files):
- brain-2015-01261-File012.pdf
- brain-2015-01261-File013.pdf
- brain-2015-01261-File014.tif
- brain-2015-01261-File016.pdf
- brain-2015-01261-File009.pdf
- brain-2015-01261-File010.pdf
- brain-2015-01261-File011.jpg
