# Supplementary material for: Pharmacological targeting of CSF1R inhibits microglial proliferation and prevents the progression of Alzheimer’s-like pathology
Source: Brain. 2016 Jan 8;139(3):891–907. doi: 10.1093/brain/awv379 (PMC4766375; doi:10.1093/brain/awv379)
Supplement: Supplementary Table 1 [file suppl_data.zip]

Archive with 6 entries (6 files):
- brain-2015-00799-File011.pdf
- brain-2015-00799-File012.pdf
- brain-2015-00799-File013.pdf
- brain-2015-00799-File015.tiff
- brain-2015-00799-File009.pdf
- brain-2015-00799-File010.pdf
